# Supplementary material for: Thermodynamic Concepts in the Study of Microbial Populations: Age Structure in Plasmodium falciparum Infected Red Blood Cells
Source: PLoS One. 2011 Oct 31;6(10):e26690. doi: 10.1371/journal.pone.0026690 (PMC3204994; doi:10.1371/journal.pone.0026690)
Supplement: Chart S1 — Outcome of INDISIM-RBC simulations. A set of tables list the input parameters representing different initial conditions of the simulated cultures and their corresponding outcome. (XLS) [file pone.0026690.s003.xls]

## Sheet: >1 day subculture
	The table below sumarizes the outcome of a virtual experiment consisting on 200 simulations of INDISIM-RBC testing the effect of different sub-cultivation periods and diversity of the innoculated IRBCs over some of the observable features of the culture system
	tsubcult	tINF (0)	Average value over 10 whole simulations				Average value over 10 simulations considering only the stationary regime
	days	hours	<tINF>	D(tINF)	<S(tINF)>	<S(fINF)>	>DAY(st)	<tINF>	D(tINF)	<S(tINF)>	<S(fINF)>		Glossary:
	1	2	18.6069	8.9163	5.14679	0.928735	9	18.0176	5.39577	5.25443	1.4285
	1	4	18.7668	8.93465	5.13021	0.941782	7	18.4184	5.17447	5.1553	1.41183		tsubcult	Sub-cultivation period
	1	8	18.6794	9.25621	5.24904	0.970706	6	18.0657	5.15057	5.24151	1.3949		tINF (0)	degree of synchronism of the inoculum
	1	16	18.4899	10.1976	5.43117	1.07257	4	17.9926	5.27966	5.4092	1.41589		>DAY(st)	time when a stationary regime is reached
	1	32	17.2347	11.8152	5.17112	1.2531	0	17.2347	5.90759	5.17112	1.5731		<tINF>	Average post-invasion times of IRBCs
	2	2	18.0872	9.40338	5.12577	0.990577	11	17.0144	5.88835	5.29038	1.57204		D(tINF)	Variation of post-invasion times
	2	4	19.8022	7.36731	5.14388	0.784355	13	19.0776	4.97719	5.20914	1.35763		<S(tINF)>	Diversity associated to the post-invasion time
	2	8	19.6015	8.01408	5.25162	0.834169	8	19.0586	4.54306	5.28044	1.25689		<S(fINF)>	Diversity associated to the infection stages
	2	16	18.4899	10.1976	5.43117	1.07257	3	18.2521	5.34027	5.40708	1.43334
	2	32	17.5362	11.5487	5.30212	1.21882	2	17.5146	5.77206	5.2589	1.53486
	3	2	19.4798	7.99274	5.28626	0.827673	11	18.7833	5.23214	5.1257	1.38111
	3	4	19.1488	8.3639	5.09758	0.871955	9	19.8023	4.46567	5.26545	1.25238
	3	8	18.484	9.54962	5.41397	1.00294	7	18.0136	5.45522	5.37331	1.46363
	3	16	17.9294	10.542	5.39255	1.11249	4.5	17.5837	5.62937	5.2965	1.50186
	3	32	17.4447	11.9565	5.36016	1.29292	3	17.1829	6.01089	5.26518	1.60496
	4	2	19.4525	8.24067	5.16786	0.860681	11	19.2521	5.03785	5.14873	1.34967
	4	4	19.3698	8.40354	5.2637	0.897672	9	18.9314	5.08526	5.26536	1.39826
	4	8	19.19	8.99482	5.25805	0.913641	6	18.2791	4.85314	5.16545	1.29499
	4	16	18.422	10.6475	5.25571	1.13919	9	17.5625	5.77776	5.18021	1.55223
	4	32	18.2397	10.827	5.49406	1.16889	8	18.1698	5.29808	5.37616	1.44542
	Average of all the stationary values shown in the table					MEAN:	7.025	18.2103	5.31372	5.25698	1.43118
						STD DEV:		0.756353	0.431782	0.0859451	0.102677
	Average of the stationary values shown in the table above. Data is grouped averaging over all the post-invasion times, to show the dependence on the sub-cultivation period alone.				tSUBCULT (days)		>DAY(st)	<tINF>	D(tINF)	<S(tINF)>	<S(fINF)>
					1		5.2	17.9458	5.12534	5.24631	1.44485
					2		5.6	18.1834	5.05161	5.28919	1.43095
					3		6.8	18.2732	5.10348	5.26523	1.44079
					4		7.2	18.439	4.9623	5.22718	1.40811
	Average of the stationary values shown in the table above. Data is grouped averaging over all the post-invasion times, to show the dependence on the sub-cultivation period alone.				tINF (0)		>DAY(st)	<tINF>	s(tINF)	<S(tINF)>	<S(fINF)>
					2		10.5	18.2669	5.38853	5.20481	1.43283
					4		9.5	19.0574	4.92565	5.22381	1.35503
					8		6.75	18.3542	5.0005	5.26518	1.35261
					16		5.125	17.8477	5.50676	5.32325	1.47583
					32		3.25	17.5255	5.74715	5.26784	1.53959

## Sheet: < 1 day subculture 
	The table below sumarizes the outcome of a virtual experiment consisting on 200 simulations of INDISIM-RBC testing the effect of different sub-cultivation periods and diversiity of the innoculated IRBCs over some of the observable features of t
	tsubcult	tINF (0)	Average value over 10 whole simulations				Average value over 10 simulations considering only the stationary regime
	hours	hours	<tINF>	D(tINF)	<S(tINF)>	<S(fINF)>	>DAY(st)	<tINF>	D(tINF)	<S(tINF)>	<S(fINF)>		Glossary:
	1	< 16 *	*	*	*	*	*	*	*	*	*		tsubcult	subcultivation period
	1	16**	11.6415	1.745	1.93909	1.35557	10	18.6415	4.99996	5.04164	1.39864		tINF (0)	degree of synchronism of the inoculum
	1	32	17.7655	11.0959	5.27649	1.16582	0	17.7658	11.0961	5.27647	1.16581		>DAY(st)	time when a stationary regime is reached
	1	48	18.6697	13.1337	7.71405	1.53469	0	18.6698	13.1336	7.71413	1.53469		<tINF>	Average post-invasion times of IRBCs
	3	< 8 *	*	*	*	*	*	*	*	*	*		s(tINF)	Standard devistion of post-invasion times
	3	8	13.3876	2.8412	2.16727	0.266787	3	18.558	5.16906	4.73479	1.4313		<S(tINF)>	Diversity associated to the post-invasion time
	3	16	16.197	2.80806	2.37379	1.53198	0	16.197	2.80806	2.37379	1.53198		<S(fINF)>	Diversity associated to the infection stages
	3	32	18.7595	5.03638	5.5135	1.58817	0	18.7595	5.03638	5.5135	1.58817
	4	< 4 *	*	*	*	*	*	*	*	*	*
	4	4**	11.6995	5.27459	1.217	0.95391	7	19.0776	6.22148	5.20914	1.43763
	4	8**	13.721	5.60986	3.67613	0.583918	5	19.0586	5.67883	5.28044	1.33689		* Simulations show an early elimination of the infection because parasites are removed from the culture before the end of their infection cycles			** Results concerning distributions are consistent but correspond to simulations where the parasitaemia is extremely low
	4	16	18.4899	10.1976	5.43117	1.07257	2	18.2521	6.67534	5.40708	1.51334
	4	32	19.0971	9.26943	5.32915	0.963731	0	19.0971	5.7934	5.32915	1.36373
	6	2**	11.4838	7.89849	1.8977	0.138558	6	19.8022	4.60457	5.14388	1.47435
	6	4**	12.2255	2.29672	2.02387	0.192297	6	19.8023	5.58209	5.26545	1.33238
	6	8	16.6356	8.59466	4.87257	0.902648	4	18.0136	3.40951	5.37331	1.54363
	6	16	17.9294	10.542	5.39255	1.11249	3	17.5837	3.51835	5.2965	1.58186
	6	32	17.4447	11.9565	5.36016	1.29292	0	17.1829	3.7568	5.26518	1.68496
	12	2**	12.9832	2.72989	2.09227	0.246175	13	19.0586	5.67883	5.28044	1.36895
	12	4	16.7262	5.50263	4.93354	1.17355	9	18.9314	5.08526	5.26536	1.42826
	12	8	19.19	8.99482	5.25805	0.913641	6	18.2791	4.85314	5.16545	1.32499
	12	16	18.422	10.6475	5.25571	1.13919	3	17.5625	5.77776	5.18021	1.58223
	12	32	18.4407	6.06665	5.43922	1.29384	0	18.4407	6.06665	5.43922	1.29384
	Average of all the stationary values shown in the table					MEAN:	3.94118	18.4504	5.04209	5.08958	1.45991
						STD DEV:		0.936355	1.0952	0.719444	0.114351
	Average of the stationary values shown in the table above. Data is grouped averaging over all the post-invasion times, to show the dependence on the sub-cultivation period alone.				tSUBCULT (days)		>DAY(st)	<tINF>	D(tINF)	<S(tINF)>	<S(fINF)>
					1		1	17.8382	4.33783	4.20736	1.51715
					2		1	18.8713	6.09226	5.30645	1.4129
					3		2.5	18.4769	4.17427	5.26887	1.52344
					4		3	18.4544	5.49233	5.26614	1.39965
	Average of the stationary values shown in the table above. Data is grouped averaging over all the post-invasion times, to show the dependence on the sub-cultivation period alone.				tINF (0)		>DAY(st)	<tINF>	D(tINF)	<S(tINF)>	<S(fINF)>
					2		9.5	19.4304	5.1417	5.21216	1.42165
					4		7.33333	19.2704	5.62961	5.24665	1.39942
					8		4.5	18.4773	4.77763	5.1385	1.4092
					16		2	18.1238	5.44121	5.30323	1.51029
					32		0	18.43	6.75737	5.85224	1.49308
